# Supplementary material for: Improving diagnosis and prognosis of lung cancer using vision transformers: a scoping review
Source: BMC Med Imaging. 2023 Sep 15;23:129. doi: 10.1186/s12880-023-01098-z (PMC10503208; doi:10.1186/s12880-023-01098-z)
Supplement: Supplementary file 1 — Appendix 1: List of included studies [file 12880_2023_1098_MOESM1_ESM.xlsx]

## Sheet: studies
Appendix 1 - List of included studies
Column2	ID	TITLE	Year	Month	Type	Country	3D Model	2D Model	Modality of data	Purpose	Framework	Data source	Dataset size (Number of patients)	Dataset size (number of images)	Training set size	Validation set size (if any)	testing set size	Validation	Evaluation metrics	Code URL
1	HA1	Detection and Classification of Lung Cancer Cells Using Swin Transformer	2022	July	Journal	China	No	Yes	WSIs	classification	PyTorch	Private	10	347	N/A	N/A	N/A	N/A	Accuracy, precision, recall, specificity	N/A
2	HA2	Transfer learning for histopathology images: an empirical study	2022	June	Journal	Pakistan	Yes	No	WSIs	classification	Tensorflow and Keras	Public	N/A	15000	0.7	0.1	0.2	Training-valid-test	ACCURACY, SPECIFICITY, SENSITIVITY, F1	N/A
3	HA3	A graph-transformer for whole slide image classification	2022	May	Journal	USA	No	Yes	WSIs	classification	PyTorch	Public	N/A	4818	N/A	N/A	N/A	5-fold cross validation	Accuracy, AUC	https://github.com/vkola-lab/tmi2022
4	HA4	TransMIL: Transformer based Correlated Multiple Instance Learning for Whole Slide Image Classification	2021	December	Conference	China	No	Yes	WSIs	classification	PyTorch	Public	N/A	993	0.6	0.15	0.25	Training-valid-test	Accuracy, AUC	https://github.com/szc19990412/TransMIL
5	HA5	Transformer-based unsupervised contrastive learning for histopathological image classification	2022	August	Journal	China	No	Yes	WSIs	classification	Pytorch	Public	N/A	993 WSI				5-fold cross validation	Accuracy, F1 score, AUC	https://github.com/Xiyue-Wang/TransPath
6	HA6	Capsule Network-based COVID-19 Diagnosis and Transformer-based Lung Cancer Invasiveness Prediction via Computerized Tomography (CT) Images	2022	June	Thesis	Canada	Yes	No	CT	classification	N/A	Private	114	N/A	N/A	N/A	N/A	10-fold cross validation	accuracy, sensitivity, specificity, auc	N/A
7	HA7	Res-trans networks for lung nodule classification	2022	March	Journal	China	No	Yes	CT	classification	PyTorch	Public	N/A	1018	N/A	N/A	N/A	10-fold cross validation	accuracy, sensitivity, specificity, auc	N/A
8	HA8	TransPND: A Transformer Based Pulmonary Nodule Diagnosis Method on CT Image	2022	October	Conference	China	No	Yes	CT	classification	Pytorch	Public	848 patients	N/A	763	N/A	N/A	10-fold cross validation	Accuracy, Precision, AUC	N/A
9	HA9	Swin Transformer based benign and malignant pulmonary nodule classification	2022	October	Conference	China	No	Yes	CT	classification	N/A	Public	1018 patients	N/A	N/A	N/A	N/A	5-fold cross validation	Accuracy, Precision, Specificity, AUC, F1 scpre	N/A
10	HA10	Pulmonary Nodule Classification with Multi-View Convolutional Vision Transformer	2022	September	Conference	China	Yes	No	CT	classification	Pytorch	private	1653	1653	1322	165	165	Training-valid-test	Accuracy, AUC	N/A
11	HA11	Relational Learning Between Multiple Pulmonary Nodules via Deep Set Attention Transformers	2020	April	Conference	China	No	Yes	CT	classification	N/A	public	869	n/a	600	n/a	200	10-fold cross validation	CPM, recall	N/A
12	HA12	Scaling Vision Transformers to Gigapixel Images via Hierarchical Self-Supervised Learning	2022	September	Conference	USA	No	Yes	WSIs	classification, Survival Prediction	Pytorch	Public	N/A	N/A	N/A	N/A	N/A	10-fold cross validation	concordance index, AUC	https://github.com/mahmoodlab/HIPT
13	HA13	Semantic segmentation in medical images through transfused convolution and transformer networks	2022	April	Journal	India	No	Yes	CT	segmentation	PyTorch	Public	N/A	267	216	24	27	Training-valid-test	dice similarity coefficient, intersection over union accuracy, pixel accuracy	N/A
14	HA14	Medical Image Segmentation with Learning Semantic and Global Contextual Representation	2022	June	Journal	KSA	No	Yes	CT	segmentation	PyTorch	Public	N/A	N/A	N/A	N/A	N/A	Training-test split	Accuracy, Specificity, Sensitivity, DSC	https://github.com/mahmoodlab/MCAT
15	HA15	A transformer-based network for anisotropic 3D medical image segmentation	2020	January	Conference	USA	Yes	no	CT	segmentation	N/A	public	63	20,707 slices	50	N/A	13	Training-test split	Dice score	N/A
16	HA16	Self-supervised 3D anatomy segmentation using self-distilled masked image transformer (SMIT)	2022	September	Conference	USA	Yes	No	CT, MRI	segmentation	N/A	Public	1455					N/A	N/A	N/A
17	HA17	DPBET: A dual-path lung nodules segmentation model based on boundary enhancement and hybrid transformer	2022	November	Journal	China	No	Yes	CT	segmentation	N/A	Public	N/A	7521	4513	1504	1504	Training-test split	dice similarity coefficient, sensitivity	N/A
18	HA18	Automatic segmentation of the gross target volume in radiotherapy for lung cancer using transresSEUnet 2.5 D Network	2022	November	Journal	China	No	Yes	CT	segmentation	Pytorch	private	177	14697	11370	1642	1685	Training-valid-test	Dice Similarity Coefficient	N/A
19	HA19	T-automl: Automated machine learning for lesion segmentation using transformers in 3d medical imaging	2021	October	Conference	USA	Yes	No	CT	Segmentation, Detection	Pytorch	Public			63 volumes		32 volumes	Training-valid-test	Dice score, normalized surface distance	N/A
20	HA20	Survival Analysis based on Lung Tumor Segmentation using Global Context-aware Transformer in Multimodality	2022	August	Conference	South Korea	Yes	No	PET	Segmentation, Survival Prediction	N/A	public and private	n/a	n/a	n/a	n/a	n/a	5-fold cross validation	Dice loss and NLPL (Negative Log Partial Likelihood), C-index, and Mean Absolute Error (MAE)	N/A
21	HA21	Unsupervised contrastive learning based transformer for lung nodule detection	2022	October	Journal	USA	Yes	No	CT	detection	N/A	Public	436		349 patients		87 patients	Training-test split	Free Response Receiver Operating Characteristic (FROC) curve	N/A
22	HA22	GMILT: A Novel Transformer Network That Can Noninvasively Predict EGFR Mutation Status	2022	July	Journal	China	Yes	No	CT	prediction	PyTorch	public and private	640		383 patients	129 patients	129 patients	N/A	Accuracy, Precision, recall, specificity, Sensitivity, F1 score, AUC	N/A
23	HA23	Radiogenomic System for Non-Invasive Identification of Multiple Actionable Mutations and PD-L1 Expression in Non-Small Cell Lung Cancer Based on CT Images	2022	October	Journal	China	Yes	No	CT	prediction	Pytorch	Private	1096 patients		876	96	96	Training-valid-test	Accuracy, Sensitivity, Specificity, AUC	N/A
24	HA24	Static-Dynamic coordinated Transformer for Tumor Longitudinal Growth Prediction	2022	August	Journal	China	No	Yes	CT	prediction	Pytorch	public and private	1325 patients	N/A	1060 patients		265 patients	5-fold cross validation	RMSE, Dice, Recall, Specificity	N/A
25	HA25	Early stage NSCLS patients' prognostic prediction with multi-information using transformer and graph neural network model	2022	October	Journal	China	No	Yes	CT	prediction	Pytorch	public and private	1705 patients	N/A	1278	213	214	Training-valid-test	AUC	https://github.com/SereneLian/TransGNN-Lung
26	HA26	Development and validation of a deep learning signature for predicting lymph node metastasis in lung adenocarcinoma: comparison with radiomics signature and clinical-semantic model	2022	September	Journal	China	No	Yes	CT	prediction	Pytorch	private	720	n/a	489	124	108	Training-valid-test	Sensitivity, Specificity, AUC	N/A
27	HA27	MSTS-Net: malignancy evolution prediction of pulmonary nodules from longitudinal CT images via multi-task spatial-temporal self-attention network	2022	September	Journal	China	No	Yes	CT	prediction	N/A	public and private	617	2076	n/a	n/a	n/a	10-fold cross validation	Accuracy, precision, recall, AUC	N/A
28	HA28	Siamese Encoder-based Spatial-Temporal Mixer for Growth Trend Prediction of Lung Nodules on CT Scans	2022	June	Conference	China	Yes	no	CT	prediction	N/A	public	7929		3, 263 subjects,	701 ,	702	Training-valid-test	Accuracy, AUC, Kappa	https://github.com/liaw05/STMixer
29	HA29	The Accurately Classification of Lung Nodules on CT Image Based on TransUnet	2022	December	Journal	China	No	Yes	CT	prediction	N/A	public	n/a	8474	6355	n/a	2119	Training-test split	AUC, sensitivity, Specificity	https://github.com/mikejhuang/LungNoduleDetectionClassification
30	HA30	Multimodal Co-Attention Transformer for Survival Prediction in Gigapixel Whole Slide Images	2021	October	Conference	USA	No	Yes	WSIs	Survival Prediction	PyTorch	Public	515	N/A	N/A	N/A	N/A	5-fold cross validation	concordance index	https://github.com/mahmoodlab/MCAT
31	HA31	Integration of Patch Features Through Self-supervised Learning and Transformer for Survival Analysis on Whole Slide Images	2021	September	Conference	China	No	Yes	WSIs	Survival Prediction	N/A	Public	329	512	N/A	N/A	N/A	5-fold cross validation	concordance index	N/A
32	HA32	AMMASurv: Asymmetrical Multi-Modal Attention for Accurate Survival Analysis with Whole Slide Images and Gene Expression Data	2022	January	Conference	China	No	Yes	WSIs	Survival Prediction	N/A	Public	N/A	N/A	N/A	N/A	N/A	N/A	concordance index	N/A
33	HA33	Hierarchical Transformer for Survival Prediction Using Multimodality Whole Slide Images and Genomics	2022	August	Conference	USA	No	Yes	WSIs	Survival Prediction	N/A	public	453	515	n/a	n/a	n/a	5-fold cross validation	concordance index	N/A
34	HA34	Explainable Survival Analysis with Convolution-Involved Vision Transformer	2022	June	Conference	China	No	Yes	WSIs	Survival Prediction	N/A	public and private	449	1041	832	104	104	Training-valid-test	concordance index, separability between nuclear features.	N/A
